# Supplementary material for: Genome-Wide Association Mapping of Stem Rust Resistance in Hordeum vulgare subsp. spontaneum
Source: G3 (Bethesda). 2017 Aug 30;7(10):3491–507. doi: 10.1534/g3.117.300222 (PMC5633397; doi:10.1534/g3.117.300222)
Supplement: Supplementary file 1 [file 3491TableS1.xlsx]

## Sheet: Sheet1
Table S1. Infection types of Wild Barley Diversity Collection (WBDC) accessions to Puccinia graminis f. sp. tritici pathotypes TTKSK, QCCJB, MCCFC, and HKHJC and Puccinia graminis f. sp. secalis culture 92-MN-90 at the seedling stage in three replications
Accessions	ASub-population						TTKSK										QCCJB										MCCFC										HKHJC										92-MN-90
				Replication 1			Replication 2			Replication 3				Replication 1			Replication 2			Replication 3				Replication 1			Replication 2			Replication 3				Replication 1			Replication 2			Replication 3				Replication 1			Replication 2
				BIT1	IT2		IT1	IT2		IT1	IT2			IT1	IT2		IT1	IT2		IT1	IT2			IT1	IT2		IT1	IT2		IT1	IT2			IT 1	IT 2		IT 1	IT 2		IT 1	IT 2			IT1	IT2		IT1	IT2
WBDC001	SP5			2	3-		2	3-		3-	--			3	--		3	--		1	0;			3-	3		3	--		--	--			3-	2		3	--		--	--			3	3-		3-	2
WBDC002	SP5			3	--		3-	2		3	--			3-	--		3	--		3	--			3-	3		3	--		--	--			2	3-		3-	--		--	--			3-	--		3-	3
WBDC004	SP5			3	--		2	3-		2	--			3-	--		0;	1		3-	--			3-	3		3-	--		3	--			2	2		3-	2		--	--			3-	--		3	3-
WBDC005	SP1			3+	--		3	--		--	--			3	--		3	--		0	--			--	--		3	--		3	--			2	3-		3	3-		2	1			3	--		3	3+
WBDC006	SP1			3+	--		--	--		3-	--			3	--		3	--		3	--			3	--		3	--		--	--			3-	2		3	--		--	--			3-	3		3	3+
WBDC007	SP1			3+	--		3	--		--	--			3	--		1	2		3	--			3	3-		3	--		--	--			2	1		3	3-		--	--			3	3-		3+	--
WBDC008	SP5			3	--		3	--		--	--			3+	--		3	--		3	--			3	3-		3	--		--	--			3	3		3-	--		--	--			3	3-		3	3+
WBDC009	SP5			3	--		3	--		--	--			3	--		3	--		3	--			3	3-		3	3+		--	--			3-	--		3	--		--	--			3	3-		3-	2
WBDC010	SP4			3	--		3	--		--	--			3	--		3-	--		3	--			3	--		3	--		--	--			3	3		3	--		--	--			3	--		3	3+
WBDC011	SPN			3+	--		3	--		--	--			3+	--		3	--		3	3+			3	3-		3	--		3	--			2	3-		3	--		--	--			3	--		3	3+
WBDC012	SP6			3-	2		3-	2		3	--			3	--		3-	--		2	3-			2	3		3	--		3	--			2	3-		3-	2		--	--			3-	2		2	1
WBDC013	SPN			3-	2		3	3+		--	--			3-	2		0;	1		0;	2			3-	--		1	2		3	--			3-	2		3	3+		--	--			0;	1		0;	1
WBDC014	SP6			2	1		1	2		1	2			0;	1		0;	1		1	2			3	3-		1	2		--	--			3-	2		3	--		--	--			0;	1		0;	1
WBDC015	SP6			3	--		3	--		--	--			3	--		3	--		3-	--			3	--		3	--		--	--			3	2		3	3-		--	--			3	3-		3	3-
WBDC016	SP2			3-	2		2	3-		3-	2			3	--		0;	1		1	0;			2	1		2	1		3	--			3	2		3	3+		--	--			0;	1		0;	1
WBDC017	SP5			3-	2		3-	2		2	3-			2	1		0;	--		2	3-			3	--		3-	2		3-	2			2	1		3	--		--	--			3-	2		3-	2
WBDC018	SP6			3+	--		3	--		--	--			3	--		3	--		3	--			3	--		3	--		--	--			3	3		3	3+		--	--			3	--		3	--
WBDC019	SP7			3+	--		3	--		--	--			3	--		3	--		3	--			3	3+		3	--		3	--			3	3+		3	--		--	--			3	--		3	3+
WBDC020	SPN			2	3-		1	2		2	3-			3	--		1	0;		3-	--			3-	3		3	--		--	--			3-	2		3	3-		--	--			3	--		3	3+
WBDC021	SP7			3+	--		3-	2		2	3-			3-	--		2	1		3	--			3	--		3	--		--	--			3	3+		3-	2		--	--			2	1		2	1
WBDC022	SP7			3	--		3-	2		2	3-			3-	2		3-	--		2	1			3-	--		2	1		3	--			2	3-		3-	2		--	--			1	2		2	1
WBDC023	SP4			3	--		3+	--		--	--			3+	--		3	--		3+	--			3	3+		3	--		--	--			3	3+		3	3+		--	--			3	3+		3+	--
WBDC024	SP2			2	3-		2	3-		3-	--			3	--		--	--		3	3-			3	3-		2	1		3	--			2	2		2	3-		3-	--			3-	2		3-	--
WBDC025	SP6			--	--		3	--		3	--			3	--		3	--		3	--			3	--		3	--		--	--			3	3+		3	--		--	--			3	--		3	3-
WBDC026	SP6			23-/3	--		21/3	--		2	1			2	3-		0;	1		1	0;			3	--		2	1		3-	3			3-	2		3-	2		--	--			1	2		0;	1
WBDC027	SP2			3	--		3	--		--	--			3	--		0;	1		--	--			--	--		3	--		3	3+			3+	3		3	--		--	--			3	--		3	3-
WBDC028	SP7			3	--		3	--		--	--			3-	--		2	1		3-	--			--	--		3	--		3	--			3-	2		3	--		--	--			3	3+		3+	--
WBDC029	SP7			3+	--		3	--		--	--			3	--		0;	1		3	--			3	--		3	--		--	--			2	3-		3+	--		--	--			3-	--		2	1
WBDC030	SP7			3+	--		3	--		--	--			3	--		0;	1		--	--			3	--		3	--		--	--			3-	2		3	3+		--	--			3	3+		3	--
WBDC031	SP2			3	--		3	--		--	--			3	--		3-	--		3	--			3	--		3	--		--	--			--	--		3	--		--	--			3	3-		3+	--
WBDC032	SP7			1	0;		0;	1		0;	1			1	--		0;	--		--	--			0;	3-		0;	1		2	1			--	--		3-	2		--	--			0;	1		0;	--
WBDC033	SP7			3+	--		3	--		--	--			3	--		2	3-		3-	--			--	--		3	--		3	--			2	3-		3	--		--	--			3-	--		3-	2
WBDC034	SP7			3	--		3+	--		--	--			3	--		3	--		3-	2			3	3-		3	--		--	--			3	2		3	--		--	--			3	--		1	2
WBDC035	SP7			3	--		3	--		--	--			3	--		3-	--		-	--			3	--		3	--		--	--			2	3		3	--		--	--			1	2		1	2
WBDC036	SP6			3	--		3	--		--	--			3	3+		3	--		3	--			3	--		3	--		--	--			3-	2		3	--		--	--			3	--		3+	--
WBDC037	SP7			3	--		3	--		--	--			3	--		3	--		3-	--			3	3-		3	--		--	--			2	3-		3	--		--	--			3	--		3+	--
WBDC038	SP7			3	--		3	--		--	--			3	--		2	1		3	--			3	3-		3	--		--	--			2	2		3	--		--	--			3	--		3	--
WBDC039	SP1			3	--		3	--		--	--			3	--		3-	--		3	--			3	3+		3	--		--	--			2	1		3-	2		--	--			3	--		3	--
WBDC040	SP7			2	3-		0;	1		--	--			1	2		--	--		3-	2			0;	1		2	1		2	1			3-	--		3	--		--	--			0;	1		0;	--
WBDC041	SP7			3	--		3-	--		--	--			3	--		3	--		3+	--			3-	3		3	--		--	--			2	3-		3	3+		--	--			3	--		3+	3
WBDC042	SP7			--	--		3	--		3	--			3	--		3	--		3	--			3	3+		2	1		3	--			3	2		3	--		--	--			3	--		3	--
WBDC043	SP7			3	--		3	--		--	--			3	--		0;	1		3	--			3	--		3	--		--	--			2	2		3-	--		--	--			3-	2		3-	3
WBDC044	SP7			3	--		3	--		--	--			3	--		3-	2		3	--			3	--		3	--		3	3+			3-	2		3	--		--	--			3	--		3	--
WBDC045	SP1			3	--		3	--		--	--			3	--		3	--		3	--			3	--		3	--		--	--			2	2		3	--		--	--			3-	--		3	3-
WBDC046	SP1			3	--		3	--		--	--			3	--		3	--		3+	--			3	--		3	--		--	--			3	2		3	--		--	--			3	--		3+	--
WBDC047	SP1			3	--		3-	--		--	--			3	--		2	1		3	--			3	--		3	--		--	--			3-	2		3	3+		--	--			3-	--		3+	--
WBDC048	SP1			3	--		3	--		--	--			3	--		3-	2		3-	--			3	3-		3	--		--	--			3-	2		3	--		--	--			2	3-		3-	3
WBDC049	SPN			3+	--		3-	--		--	--			3	3-		3	--		3	--			3	--		3	--		--	--			3-	2		3	--		--	--			3	--		3+	--
WBDC050	SP4			3+	--		3+	--		--	--			3	--		3-	--		3-	--			3	3+		3	--		--	--			3	2		3	--		--	--			3	--		3	3+
WBDC051	SP4			3+	--		--	--		3	--			3	--		1	2		--	--			3	3+		3	--		--	--			3+	3		3	--		--	--			3	--		3	3+
WBDC052	SPN			3	--		3	--		--	--			3	--		3+	--		3	--			3	--		3	--		3	3+			3	2		3	3+		--	--			2	1		3	--
WBDC053	SPN			3+	--		3+	--		--	--			3	--		3+	--		3+	--			3	--		3	--		3	--			3	3+		3	--		--	--			3	--		3	3+
WBDC054	SP2			3	--		3+	--		--	--			3	--		3	--		3	--			3	--		3	--		--	--			3+	--		3+	--		--	--			3	--		3	--
WBDC055	SP5			3-	2		2	3-		3	--			3-	2		2	1		3	--			2	1		3	--		3-	--			3	2		2	2-		2	1			3-	--		2	1
WBDC056	SP4			3-	2		3-	2		3	--			3	--		3	--		--	--			3	3+		3	--		--	--			2	3-		3-	3		--	--			3-	--		3	3-
WBDC057	SPN			3	--		3	--		--	--			3	--		2	1		--	--			3	--		--	--		3	--			2	3-		3	3+		--	--			3	3+		3+	--
WBDC058	SP7			3+	--		3	--		--	--			3	--		0;	1		2	3			3	3-		3	--		--	--			3	2		3-	2		--	--			3	--		3+	--
WBDC060	SP7			--	--		--	--		3	3+			3+	--		3	--		3+	--			3+	--		3	--		--	--			3+	--		3+	--		--	--			3	3+		3+	--
WBDC061	SP5			3	--		3	--		--	--			3	--		3	--		3	--			3	--		3	--		3	--			3	2		3	3+		--	--			3	--		3	3-
WBDC062	SP5			3-	2		3-	2		3-	--			3-	2		3	--		3	--			3-	3		3	--		--	--			2	3-		3+	3		--	--			3	--		3-	--
WBDC063	SP5			3+	--		3	--		--	--			3+	--		3	--		3	--			3+	--		3	--		--	--			2	3		3	--		--	--			3	--		3	3+
WBDC064	SP5			3+	--		3	--		--	--			3	--		3-	2		3	--			3	--		3	--		3	--			2	3-		3	--		--	--			3-	2		3	3-
WBDC065	SP6			3	--		3-	--		--	--			3	--		2	--		2	1			3-	2		3-	--		3-	3			2	2		2	3-		2	1			2	3-		3-	2
WBDC066	SP2			3	--		3	--		--	--			3	--		3	--		3	--			3	--		3	--		--	--			3-	2		3+	--		--	--			3	--		3	--
WBDC067	SP2			3	--		3	--		--	--			3	--		3	--		3	--			3-	3		3	--		3	--			--	--		3	--		--	--			3-	2		3-	--
WBDC068	SPN			3	--		3	--		--	--			3	--		2	3-		3	--			3	--		3	--		--	--			2	3-		3	3+		--	--			3-	--		3	--
WBDC069	SP3			3	--		3	--		--	--			3	--		0;	1		3	--			3	--		3	--		--	--			2	3-		3	--		--	--			3-	--		3	--
WBDC070	SP3			3	--		3	--		--	--			3	--		3	--		3	--			3	--		3	--		--	--			3	2		3	--		--	--			3-	--		3	--
WBDC072	SP7			3	--		3-	--		--	--			3	--		2	1		3	--			3	--		3	--		--	--			3-	2		3	3+		--	--			3	--		3+	--
WBDC073	SP7			3	--		3-	--		--	--			--	--		1	2		3+	--			3+	--		3	--		--	--			3-	2		3	--		--	--			0;	--		3	3+
WBDC074	SP7			3+	--		3	--		--	--			3	--		3-	2		3	--			3	3+		3	--		--	--			3-	2		3	--		--	--			3	--		3	--
WBDC075	SP7			3+	--		3	--		--	--			3	--		2	--		3+	--			3	3+		3	--		--	--			3	3+		3	--		--	--			3	--		3	--
WBDC078	SP4			3	--		3	--		--	--			--	--		2	3		3-	3			--	--		3-	2		3	--			3	3-		3	--		3-	2			0;	--		3-	3
WBDC079	SP2			3	--		3	--		--	--			3-	--		2	1		3	--			3	3+		3	--		3	--			2	1		3	3+		--	--			0;	1		3	--
WBDC080	SPN			3	--		3+	--		--	--			3-	2		0;	1		2	--			--	--		3	--		3-	3			3-	2		3	3+		--	--			2	3-		2	1
WBDC081	SP5			3	--		--	--		3-	--			3	--		3	--		3	--			3	3+		3	--		--	--			3-	2		3	--		--	--			3-	2		3	--
WBDC082	SP7			3	--		3	--		--	--			3	--		3	--		3	3+			3	--		3	--		--	--			3	3-		3	3+		--	--			3	--		3	--
WBDC083	SP2			3	--		3	--		--	--			3	--		3	--		3	3+			3	3+		3	--		--	--			3	2		3+	--		--	--			3	--		3	3+
WBDC085	SP6			3	--		3-	--		--	--			2	3		2	--		3	--			3	3+		3	--		3	--			3	2		3	--		--	--			2	1		2	3-
WBDC089	SP7			3	--		3	--		--	--			3	--		3-	--		3	--			3	--		3	--		--	--			3+	--		3	3+		--	--			3	--		3-	--
WBDC092	SP4			3	--		3	--		--	--			3+	--		0:	--		3	--			3	3+		3	--		--	--			3+	--		3+	--		--	--			3	3+		3	3+
WBDC093	SPN			3	--		3	--		--	--			3	3+		0;	1		--	--			3	3+		3	--		--	--			3	3+		3	3+		--	--			3	--		3+	--
WBDC094	SP2			3	--		3-	--		--	--			0;	--		0;	--		0;	--			3-	3		2	1		2	1			0;	2		1	0;		0;	--			3-	--		1	0;
WBDC095	SPN			3	--		2	3-		3-	--			3	--		3-	--		3	--			3	3+		3	--		--	--			3-	2		3+	--		--	--			3	3+		3	3-
WBDC097	SP1			--	--		--	--		--	--			3	--		--	--		3	--			3	3+		3	--		--	--			3	3		3	3+		--	--			3	--		3+	--
WBDC100	SP2			--	--		3	--		3	--			3	--		3	--		3	3+			3	--		3	--		--	--			--	--		3	3-		--	--			3	3+		3	3+
WBDC101	SP2			3-	2		--	--		3-	--			3	--		3	--		3	--			3-	3		3	--		3	--			2	2		3-	--		--	--			0;	3-		3	--
WBDC102	SP2			3	--		3-	--		--	--			3-	2		3	--		3	--			3	3-		3	--		--	--			2	3-		3	3-		--	--			3-	--		2	1
WBDC103	SP2			--	--		--	--		3-	--			3	--		--	--		3	3-			3+	--		3	--		--	--			3	3+		3	--		--	--			3-	--		2	1
WBDC104	SP2			3+	--		3	--		--	--			3	--		2	3		2	3-			3	3+		3	--		--	--			3+	--		3	3+		--	--			3+	--		3	3+
WBDC105	SP5			3	--		3	--		3-	--			3	--		0;	--		3	--			3-	3		3-	--		--	--			2	3-		3	--		--	--			3	3-		3	--
WBDC106	SP5			3+	--		3	--		--	--			3	--		3	--		3	--			3	--		3	--		--	--			3+	--		3	3+		--	--			0;	--		3	--
WBDC107	SP5			3+	--		3+	--		--	--			3	--		3	--		3+	--			3	3+		3	--		--	--			3	3+		3	3+		--	--			3	--		3+	--
WBDC108	SP2			3	--		3	--		--	--			2	3-		3	--		3	--			3-	--		3	--		--	--			--	--		3	3+		--	--			3-	--		2	1
WBDC109	SP1			3-	--		3	--		--	--			3	--		3	--		3	--			3-	--		3-	--		--	--			3	3		3	--		--	--			3	3+		3	3+
WBDC110	SPN			3	--		3	--		--	--			3	--		3	--		3+	--			3	3+		3	--		--	--			--	--		3	3+		--	--			3	--		3	3+
WBDC111	SP2			3+	--		3	--		--	--			3	--		0;	--		3+	--			3	--		3	--		--	--			2	2		3	3+		--	--			3-	--		3-	2
WBDC112	SP1			3	--		3	--		--	--			3	--		3	--		3	--			3	--		3	--		3	--			3-	2		3	3-		--	--			3	--		3+	--
WBDC113	SP2			3-	2		2	3-		3-	--			0;	1		1	2		1	2			3-	3		1	2		1	2			3+	--		3	--		--	--			0;	1		0;	2
WBDC115	SP2			3-	2		2	1		--	--			0;	2		0;	1		1	2			2	1		1	0;		1	2			3+	3		3	--		--	--			1	0;		0;	1
WBDC116	SP2			2	--		2	1		2	3-			2	3-		3	--		3-	2			3	--		3-	--		3	--			--	--		3	--		--	--			3	--		2	3-
WBDC117	SP6			3	--		3	--		--	--			3-	2		0;	1		3	--			1	2		3	--		3	--			3-	2		3	3-		--	--			2	3-		1	0;
WBDC119	SP6			0;	1		0;	1		0;	1			1	2		0;	1		0;	1			2	3-		2	1		3-	2			2	2		3-	2		--	--			2	3-		0;	--
WBDC120	SP6			3-	--		3-	2		2	3-			2	3-		0;	1		2	3-			2	1		3	--		3	--			2	3-		3	--		--	--			3-	--		2	1
WBDC121	SP2			3	--		3	--		--	--			3	--		0;	1		3	--			3	3+		3	--		--	--			2	3+		3	3+		--	--			3	--		3	--
WBDC122	SPN			3-	--		3-	--		--	--			1	2		0;	1		0;	1			2	1		1	2		1	0;			3-	2		3	--		--	--			3-	2		0;	--
WBDC123	SP6			--	--		3	--		3	--			3	--		3	--		3	--			3	3+		3	--		--	--			3	2		3	--		--	--			3-	--		2	3-
WBDC124	SP4			3	--		3-	--		--	--			3+	--		3	--		3	--			3	3+		3	--		--	--			3	3+		3	3+		--	--			3	3+		3	3+
WBDC125	SP6			2	1		0;	1		2	3-			2	1		0;	1		2	1			2	3-		2	1		2	3-			3	3+		3-	2		--	--			1	2		0;	1
WBDC126	SP7			3+	--		3	--		--	--			3	--		3-	2		3	--			3	--		3	--		--	--			3+	3		3	--		--	--			3	--		3-	2
WBDC127	SP1			3-	--		--	--		3	--			3-	--		3	--		3	--			3-	3		3	--		--	--			3-	2		3	3+		--	--			3	--		3	--
WBDC128	SP3			3	--		3	--		--	--			3-	--		3	--		3	--			3-	3		3	--		--	--			--	--		3	--		--	--			2	1		0;	1
WBDC129	SP1			--	--		--	--		3	3+			3	--		3	--		3	--			3	--		3	--		--	--			3	3		3	--		--	--			3	--		3	3+
WBDC130	SP1			3	--		--	--		3	--			3	--		2	3-		3-	2			3	3+		3	--		--	--			--	--		3	3+		--	--			3	--		3	3+
WBDC132	SPN			3	--		3	--		--	--			3	--		3	--		3	--			3	--		3	--		3-	--			2	3		3	--		--	--			2	1		3-	2
WBDC133	SP3			3+	--		3+	--		--	--			3	--		3	--		3	--			3	3+		3	--		--	--			3+	--		3	3+		--	--			2	3		3	3
WBDC134	SP3			3+	--		3	--		--	--			3	--		2	1		3	--			3	3+		3	--		--	--			3	3+		3	3+		--	--			3	--		3	--
WBDC135	SPN			3	--		3	--		--	--			3	--		2	3-		3-	2			3	--		3	--		--	--			3	3+		3	3+		--	--			3	--		3	--
WBDC136	SP3			3	--		3	--		--	--			3-	--		2	3-		2	3-			3	--		3	--		--	--			3	3		3	--		--	--			2	3-		3	3-
WBDC137	SP7			3	--		3	--		--	--			3-	--		3-	--		3	--			3	--		3	--		--	--			3	3+		3-	--		--	--			3	3-		3	--
WBDC138	SP3			3	--		--	--		--	--			1	2		0;	1		2	1			3	2		3-	--		3-	2			3	3+		3	3-		--	--			3	--		2	1
WBDC139	SP1			3	--		3	--		--	--			3	--		3	--		3	--			3	--		3	--		--	--			3+	3		3	--		--	--			3	--		3	--
WBDC140	SP3			3	--		3	--		--	--			2	3-		3	--		1	--			3	--		1	2		2	3-			3	2		3+	--		--	--			3	--		3	3+
WBDC141	SP3			3	--		3	--		--	--			2	--		3	--		2	3-			3	--		2	1		3	--			2	3		3	3+		--	--			3	--		3	--
WBDC142	SP5			3	--		3-	--		--	--			3	--		3-	--		3	--			3	--		3	--		--	--			3	3+		3	3+		--	--			3	--		3+	--
WBDC143	SP3			--	--		3	--		3-	--			3	--		3	--		3-	2			3	--		3-	--		3	--			3	3+		3	--		--	--			3	--		3	--
WBDC145	SP5			3	--		2	3-		3	3-			3-	2		3	--		3-	2			3	3-		3	--		--	--			3	3+		3	--		--	--			3	3+		2	1
WBDC146	SP4			3	--		3	--		--	--			3	--		3	--		3	--			3	--		3	--		--	--			3	3+		3	--		--	--			3	--		3	3+
WBDC147	SP4			3	--		3	--		--	--			3	--		3-	--		3	--			3	--		3	--		--	--			3	3+		3	3+		--	--			3	--		3+	--
WBDC148	SP4			3	--		3	--		--	--			3	--		3	--		3	--			3	--		3	--		--	--			--	--		3	3+		--	--			3	--		3	3+
WBDC149	SP4			3+	--		3	--		--	--			3	--		3	--		3	--			3	--		3	--		--	--			3+	3		3	3+		--	--			3	--		3	3+
WBDC150	SPN			3	--		3	--		--	--			3	--		3-	--		3	--			3	--		3	--		--	--			3	3+		3	--		--	--			0;	--		3	--
WBDC151	SP5			3	--		3	--		--	--			3-	--		3	--		3	--			3	3+		3	--		3	--			3	3+		3	--		--	--			3-	--		0;	3-
WBDC152	SP6			3+	--		3	--		--	--			3+	--		3	--		3	3+			3	3+		3	--		--	--			3	2		3	3+		--	--			3	--		3+	--
WBDC153	SPN			3	--		3	--		--	--			3+	--		3	--		3	--			3	--		3	--		--	--			3	3+		3	3+		--	--			3	--		3+	--
WBDC154	SP4			3	--		3	--		--	--			3	--		3	--		3-	--			3	--		3-	2		3	--			3	3+		3	--		--	--			3	--		3	--
WBDC155	SP4			3+	--		3	--		--	--			2	3-		3	--		3	--			3	3+		3	--		--	--			3+	--		3	3+		--	--			3	3+		3	3+
WBDC156	SPN			3	--		3	--		--	--			3	--		3	--		3	--			3	--		3	--		--	--			3	3+		3	3+		--	--			0;	--		3+	--
WBDC157	SP4			3-	2		1	2		--	--			0;	1		0;	1		0;	1			1	2		1	2		3-	--			2	1		2	1		--	--			0	--		3+	--
WBDC158	SPN			3	--		3	--		--	--			3-	--		3-	--		--	--			3	3-		3	--		--	--			3	3+		3	--		--	--			0;	--		1	0;
WBDC159	SP5			3	--		3	--		--	--			3	--		3-	--		3	--			3	--		--	--		3	--			2	3-		3	--		--	--			3	--		3+	--
WBDC160	SP1			3	--		3	--		--	--			3	--		3	--		3	--			3+	3		3	--		--	--			3	3		3	--		--	--			0;	--		3	3+
WBDC161	SP4			3+	--		3	--		--	--			3	--		3	--		3	--			--	--		3	--		3	--			3	2		3	--		--	--			3	--		3	3+
WBDC164	SP4			3	--		3	--		--	--			3	--		3	--		3	--			3	--		3	--		--	--			3	3+		3	--		--	--			3	--		3	3+
WBDC165	SP4			3+	--		3	--		--	--			3+	--		3	--		3	--			3	3+		3+	--		3	3+			3	3+		3	--		--	--			3	--		3+	--
WBDC166	SP4			3+	--		3	--		--	--			3	--		1	2		3+	--			3	--		3+	--		--	--			3	2		3	3+		--	--			3	3+		3	3+
WBDC167	SP4			3	--		3	--		--	--			3+	--		3-	--		3	--			3	--		3	--		--	--			3	3+		3	--		--	--			3	--		3+	--
WBDC168	SP4			3	--		3	--		--	--			2	3-		1	2		2	1			3	--		2	1		3-	2			3+	3		3	--		--	--			0;	2		3	2
WBDC169	SP3			3	--		3	--		--	--			3-	2		3-	--		3-	--			3	3-		3	--		--	--			2	3-		3	--		--	--			0	--		3+	--
WBDC170	SP3			3	--		3	--		--	--			1	2		1	2		1	2			3	3-		3-	--		3-	--			3-	2		3	--		--	--			0;	--		2	1
WBDC171	SP3			3	--		3	--		--	--			3-	--		2	1		2	1			3	3-		2	1		3-	2			3-	2		3	--		--	--			3	--		3	--
WBDC172	SP2			3	--		3	--		--	--			3+	--		3	--		3+	--			3	3+		3	--		--	--			3+	--		3+	--		--	--			3	3+		3	3+
WBDC173	SPN			3+	--		3	--		--	--			2	3		0;	1		3	--			3	3-		3	--		--	--			3	3+		3	--		--	--			3	3+		3	3+
WBDC174	SPN			2	1		2	1		--	--			3	--		2	1		0;	1			3+	3		1	2		3	--			3+	3		3	3+		--	--			3-	2		1	0;
WBDC175	SPN			3	--		3	--		--	--			3	--		3	--		3	--			3	3+		3	--		--	--			3	3		3	--		--	--			3	--		3	--
WBDC177	SP4			3	--		3	--		--	--			3-	--		3	--		3	--			3	--		3	--		--	--			3	3+		3	--		--	--			3	3+		3	--
WBDC178	SP4			3-	2		3-	2		3-	--			3-	--		3-	--		2	3-			3	--		3	--		--	--			2	3-		3	--		--	--			3	--		3	--
WBDC179	SP7			3-	2		2	3-		3	--			2	--		2	3-		3-	2			3-	3		3	--		3	--			2	3		3	3-		--	--			3	--		2	3
WBDC180	SP7			3-	--		3-	--		--	--			3	--		3-	--		3-	3			3	--		3+	--		--	--			3	2		3	--		--	--			3	--		3	--
WBDC181	SPN			3	--		3	--		--	--			3	--		3	--		3	--			3	--		3	--		3-	--			3	3+		3	3+		--	--			3	--		3+	--
WBDC182	SPN			3+	--		3+	--		--	--			3	--		3	--		3	--			3	--		3	--		--	--			3	3+		3	3+		--	--			3	--		3	--
WBDC183	SP5			3	--		3	--		--	--			3	--		3	--		3	--			3	--		3	--		--	--			3+	3		3+	--		--	--			3	--		3+	--
WBDC184	SP7			3	--		3	--		--	--			3	--		3	--		3	--			3	--		3-	--		3	3-			3+	--		3	--		--	--			3	--		3	3-
WBDC185	SP7			3	--		3	--		--	--			3-	2		3-	--		3	--			3	3+		3	--		3	--			3	3+		3	--		--	--			3	--		3	--
WBDC186	SP4			3+	--		3	--		--	--			3	--		3	--		3	--			3	--		--	--		3	--			3	3+		3	--		--	--			3	--		2	3-
WBDC187	SP4			3-	--		2	3-		3-	--			3	--		3-	--		2	--			3-	3		3	--		3	--			3+	--		3	--		--	--			3	--		0;	2
WBDC188	SP4			3+	--		2	3-		3-	--			3+	--		3-	--		3	--			3	1		3	--		3	--			3+	3		3	3+		--	--			3	--		3	3-
WBDC189	SP4			3+	--		3	--		--	--			3+	--		3	--		3	--			3	--		3	--		--	--			3+	--		3	--		--	--			3	--		3	--
WBDC190	SP4			3	--		3	--		--	--			3	--		3	--		3-	--			3-	3		3-	2		3-	2			3	3+		3-	2		--	--			3	--		2	3-
WBDC191	SP4			3	--		3	--		--	--			3	--		3	--		3	--			3	--		3	--		3	--			3+	--		3-	2		--	--			0;	--		3	--
WBDC192	SP5			3-	2		2	3-		3-	--			3	--		3-	--		2	1			3	3-		3	--		--	--			3-	2		3-	--		--	--			3	--		3	--
WBDC193	SP5			3	--		3	--		--	--			3	--		3	--		3	--			3	--		3	--		--	--			3+	3		3	--		--	--			3	--		3-	3
WBDC194	SP5			3-	--		3+	--		--	--			3+	--		2	1		3	--			3	--		3	--		--	--			3	3+		3	--		--	--			0;	--		3	3+
WBDC195	SP1			3	--		3	--		--	--			3	--		3-	--		-	--			3	--		3	--		--	--			3	3+		3	--		--	--			3	--		3	3+
WBDC196	SP5			3	--		3	--		--	--			3	--		3	--		3	--			3	3-		3	--		--	--			3	2		3-	2		--	--			3	--		3	--
WBDC197	SP5			3-	--		--	--		3-	--			3-	--		3-	--		3	--			3	--		3-	--		3-	--			3	3+		3-	--		--	--			3	--		3	3-
WBDC198	SP5			3	--		3	--		--	--			3	--		3	--		3	3+			3	3+		3	--		3	3+			3+	--		3	3+		--	--			3	--		3	3+
WBDC199	SP5			3+	--		3	--		--	--			3+	--		3	--		3	--			3	--		3	--		--	--			3+	3		3	--		--	--			3	3+		3	--
WBDC200	SP4			3	--		3	--		--	--			3	--		3-	--		3	--			3	--		2	3-		3	3+			3+	--		3	--		--	--			3	--		3	--
WBDC201	SP6			3	--		3	--		--	--			3	--		3	--		3	--			--	--		3	--		3	--			3+	3		3-	3		--	--			3	--		3	3+
WBDC202	SP5			3	--		3	--		--	--			3-	2		3	--		3	--			3	--		3	--		3	3+			3	3+		3	--		--	--			3	--		3-	2
WBDC203	SP5			3	--		3+	--		--	--			3	--		3-	--		3	--			3	--		3	--		3	3+			3+	3		3	--		--	--			3	--		3-	2
WBDC204	SP2			3-	--		3-	--		3	--			2	3-		2	3-		3	--			2	1		2	1		--	--			3	2		2	3-		2	1			2	1		2	3-
WBDC205	SP2			3	--		3	--		3	--			3	--		3-	--		3	--			3	--		3	--		3	--			3+	3		3	--		--	--			3	--		3	--
WBDC206	SP1			3-	--		--	--		3-	--			2	--		3-	--		3	--			3	--		2	3-		3	--			3	2		3	--		--	--			3	--		3-	2
WBDC207	SP6			3	--		3	--		--	--			3	--		3-	--		3	--			3	--		3	--		3	3+			3	3+		3	--		--	--			3	--		3-	--
WBDC208	SP6			1	2		3-	2		--	--			3	--		0;	--		3-	2			3-	2		3	--		--	--			2	2		3	--		--	--			3	--		3-	2
WBDC209	SP6			1	2		2	1		2	1			2	1		0;	--		1	2			2	1		3-	--		2	1			3	3+		3	--		--	--			0;	--		0;	--
WBDC210	SP6			3	--		3-	--		--	--			3	--		1	2		2	1			2	3-		0;	1		3-	2			3+	--		3	3-		--	--			3	3-		1	0;
WBDC211	SP6			3-	2		3-	2		3	--			3-	2		0;	--		2	1			2	1		2	1		--	--			3	3+		3	3-		--	--			0;	--		0;	--
WBDC212	SP6			3	--		3	--		--	--			3	--		2	3-		3	--			3	--		3	--		--	--			--	--		3	--		--	--			3	--		3	3+
WBDC213	SP6			0;	1		2	1		2	--			1	2		0	2		0;	1			0;	2		2	1		2	1			3	3+		3	--		--	--			0;	1		0;	--
WBDC214	SP6			2	1		1	0;		0;	1			2	1		2	--		0;	--			0;	2		0;	1		1	2			3	2		3	--		--	--			0;	--		0;	--
WBDC215	SP2			3	--		3-	2		--	--			3	--		0;	1		3-	2			3-	2		3-	2		--	--			3+	3		3-	3		--	--			2	--		1	2
WBDC216	SP6			--	--		3	--		3-	--			3	--		0;	--		2	3-			2	1		2	1		--	--			3	2		3-	3		--	--			0;	--		3-	2
WBDC217	SP2			3	--		3	--		--	--			3	--		3	--		3	--			3-	3		3	--		--	--			3	3+		3	3+		--	--			3	--		2	1
WBDC218	SP6			3	--		3	--		--	--			3+	--		3-	--		3+	--			3	3+		3	--		--	--			3+	3		3	3+		--	--			3	--		3-	2
WBDC219	SP6			3-	--		3-	--		--	--			3+	--		3	--		3+	--			3	--		3	--		3	--			3+	3		3	--		--	--			3	--		3-	2
WBDC220	SP6			1	2		1	2		1	2			--	--		1	0;		1	2			1	0;		1	0;		--	--			3	3+		3	--		--	--			3	--		0;	--
WBDC221	SP6			--	--		3-	--		3	--			3	--		3	--		3-	--			3	--		3	--		--	--			3	3		3-	2		--	--			3-	--		3	3+
WBDC223	SP6			3+	--		3	--		--	--			3	--		2-	--		2	3-			3	--		3	--		--	--			3	2		3	--		--	--			3	--		3	--
WBDC224	SP6			2	1		0;	1		1	0;			1	2		0;	--		0;	1			1	2		0;	1		--	--			3	3		3	3+		--	--			0;	--		0;	--
WBDC225	SP6			2	1		2	1		2	1			1	2		0;	--		0;	1			0;	1		0;	1		2	3-			3+	3		3	--		--	--			0;	--		0;	1
WBDC227	SP6			3	--		3	--		--	--			3	--		2	1		3	--			3-	2		3	--		3	--			3	3+		3	--		--	--			3	--		1	0;
WBDC228	SP2			2	--		2	3-		--	--			3-	--		1	0;		3	--			3	3-		3	--		--	--			3+	3		3	--		--	--			0;	--		2	3-
WBDC229	SP2			2	3-		3	--		3	--			2	3-		3-	--		3	--			3	3-		3	--		--	--			3+	--		3	--		--	--			3	--		3	--
WBDC230	SP2			3	--		3	--		--	--			3	--		3-	--		3	--			3	--		3	--		--	--			3	3+		3	3+		--	--			3	--		1	2
WBDC231	SP2			3	--		3	--		--	--			3	--		3	--		3-	--			3	--		3-	2		3	3+			3+	3		3	3-		--	--			3	--		3-	2
WBDC232	SP2			3-	2		3	--		--	--			3	--		3	--		3	--			3	3+		3	--		--	--			3+	3		3	--		--	--			3	--		3-	2
WBDC233	SP6			3	--		3+	--		--	--			3	--		3	--		3	--			3	--		3	--		--	--			3	3		3	--		--	--			3	--		3	--
WBDC234	SP7			3	--		3	--		--	--			2	3-		3	--		3-	--			3	3-		3	--		--	--			3	3+		3	--		--	--			3	--		3	--
WBDC235	SP7			3	--		3	--		--	--			--	--		3	--		--	--			3	3-		3	--		--	--			3	3+		3	--		--	--			0;	--		3	--
WBDC236	SP1			3	--		3	--		--	--			3	--		3	--		3	--			--	--		3	--		3	3+			3+	3		3	--		--	--			0;	--		3	3+
WBDC237	SP1			--	--		3	--		3	--			3	--		3	--		3	--			3	--		3	--		--	--			3+	3		3	3+		--	--			0;	--		3	3+
WBDC238	SP2			--	--		3	--		3	--			0;	1		0;	--		0;	--			0;	2		0;	1		0;	--			0;	1		1	0;		0;	--			3	--		1	0;
WBDC240	SP2			3	--		3	--		--	--			3+	--		3	--		3	--			3	--		3	--		--	--			3-	2		3	3+		--	--			0;	--		3	3+
WBDC241	SP2			3	--		3	--		--	--			2	--		3	--		3	--			3-	2		3	--		3	--			2	3-		3-	2		--	--			0;	--		3	--
WBDC242	SP7			3	--		3	--		--	--			3	--		3	--		3	3+			3	--		3	--		--	--			3-	2		3	--		--	--			0;	--		3	2
WBDC243	SP7			3	--		3-	--		--	--			3	--		0;	1		2	3-			3	--		3	--		--	--			3+	3		3-	2		--	--			3	--		3	--
WBDC244	SPN			3	--		3	--		--	--			3	--		2	1		3	--			3	--		3	--		3	--			3+	3		3	--		--	--			3	--		3	3+
WBDC245	SP1			--	--		3-	--		3	--			3	--		3	--		3	--			3	--		3	--		--	--			3	3+		3	--		--	--			0;	--		1	--
WBDC246	SP5			--	--		3	--		3-	--			3	--		0;	1		2	1			3	3-		3	--		--	--			2	3-		3-	2		--	--			3	--		2	1
WBDC247	SPN			3+	--		3+	--		--	--			3	--		3	--		3	--			3	3+		3	--		--	--			3	3+		3	3+		--	--			3	3+		3	--
WBDC248	SP4			3+	--		3	--		--	--			3	--		3	--		3	--			3	--		3	--		--	--			3	3+		3	--		--	--			3	--		3	--
WBDC250	SP5			3-	--		3	--		--	--			3	--		0;	1		3	--			3-	2		3	--		3	--			3+	--		3	--		--	--			3	3+		3	--
WBDC252	SP7			3	--		3	--		--	--			3	--		2	1		3-	--			3	3+		3	--		--	--			3	3+		3	--		--	--			3	--		3-	2
WBDC253	SPN			3	--		3-	--		3	--			3	--		2	1		2	1			3	3-		3	--		--	--			2	3-		3	--		--	--			0;	--		2	1
WBDC254	SP5			3	--		3	--		--	--			--	--		3	--		3	--			--	--		3	--		3	--			3+	3		3	--		--	--			0;	--		3	3+
WBDC255	SPN			3	--		3	--		--	--			3	--		3	--		3	--			3	--		3	--		3	--			3+	3		3	--		--	--			0;	--		2	1
WBDC256	SPN			3+	--		3+	--		--	--			3+	--		3	--		3	--			3	--		3	--		--	--			3+	--		3	3+		--	--			0;	--		3	3+
WBDC257	SP2			3	--		3	--		--	--			3	--		3	--		3-	--			3-	--		3	--		--	--			3+	3		3-	3		--	--			3	--		1	0;
WBDC258	SP1			3	--		--	--		3-	--			3	--		3	--		3	--			3	3-		3	--		--	--			3-	2		3	--		--	--			3	--		3	3+
WBDC259	SP1			3-	--		3-	--		--	--			3	--		--	--		2	1			2	3-		--	--		3	3+			3	3+		3	3-		--	--			0;	--		3-	3
WBDC260	SP2			3	--		--	--		3-	--			--	--		2	3-		0;	--			3	3-		2	1		0;	--			3+	--		3-	2		--	--			0;	--		1	0;
WBDC261	SP2			3	--		3	--		--	--			3	--		3	--		3	--			3	--		3	--		--	--			3+	3		3	--		--	--			1	2		2	--
WBDC262	SP7			3+	--		3+	--		--	--			3+	--		3	--		3+	--			3	--		3+	--		--	--			3+	3		3	--		--	--			3	--		3	--
WBDC263	SP1			--	--		3	--		3	--			3	--		3-	--		3	--			3	--		3	--		3	--			3	3+		3	--		--	--			0;	--		3	3+
WBDC265	SP2			3+	--		3	--		--	--			3	--		3	--		--	--			--	--		3	--		3	--			3+	3		3	--		--	--			0;	--		3	3+
WBDC266	SP2			3+	--		3	--		--	--			3	--		--	--		3-	--			3	3+		3	--		3	--			--	--		3	--		--	--			0;	--		3	--
WBDC267	SP2			3	--		3	--		--	--			3	--		3	--		3	--			3	3-		3	--		3	3+			3-	2		3-	2		--	--			0;	--		2	--
WBDC268	SPN			--	--		--	--		3-	--			3+	--		3	--		3	--			3	3+		3	--		--	--			3	3+		3	--		--	--			0;	--		3+	--
WBDC269	SP7			3-	2		3-	--		3	--			3	--		1	2		2	1			3	3+		3	--		--	--			3-	2		2-	2		--	--			0;	--		3-	3
WBDC270	SP7			3	--		3	--		--	--			3-	--		3	--		2	3-			3	--		3	--		--	--			3+	--		3	--		--	--			3	--		3-	2
WBDC271	SP5			3+	--		3	--		--	--			3+	--		2	1		3	--			--	--		3	--		3	--			3-	2		3	--		--	--			0;	--		3	--
WBDC274	SP7			3	--		3	--		--	--			3+	--		3	--		2	3-			3	3+		3	--		3	3-			3+	--		3	--		--	--			3	--		3	3+
WBDC275	SP7			3	--		3+	--		--	--			3	--		3	--		3	--			3	--		3	--		3	--			3+	3		3	3+		--	--			3	--		2	3-
WBDC276	SP7			3-	--		3	--		--	--			3	--		3-	--		2	3-			3	3+		3	--		3	3-			3+	3		2-	3		--	--			3	--		2	3-
WBDC277	SP7			3	--		3+	--		--	--			2	3-		3-	2		3	--			3-	--		3	--		3	--			3-	2		3	3-		--	--			3	--		3	--
WBDC278	SP7			3	--		3+	--		--	--			3	--		3	--		3	--			3	--		3	--		--	--			3	3+		3	3+		--	--			3	--		3	3+
WBDC279	SP7			3	--		3+	--		--	--			3	--		3-	--		3	--			3	3+		3	--		3	--			3+	3		3+	--		--	--			3	--		3-	--
WBDC281	SP5			3+	--		3+	--		--	--			3	--		2	1		3	--			3	--		3	--		--	--			3+	3		3	--		--	--			3	--		3+	--
WBDC282	SP7			3	--		1	2		--	--			3-	--		0;	1		2	1			3	3-		1	0;		1	0;			3	3+		3	3+		--	--			1	2		0;	1
WBDC283	SP7			3	--		--	--		3	3+			3	--		3	--		3	--			--	--		3	--		3	3+			1	--		3-	3		--	--			0;	--		3+	--
WBDC284	SP7			3	--		3+	--		--	--			3	--		2	1		2	3-			3	--		3	--		3	--			3+	3		3	--		--	--			3	--		1	3-
WBDC285	SP1			3	--		3	--		--	--			3	--		3-	--		3	--			--	--		3	--		3	--			3	3+		3	3+		--	--			3	--		3	--
WBDC286	SP7			3	--		3	--		--	--			3	--		3	--		3	--			3	--		3	--		--	--			3	3+		3-	3		--	--			3	--		3	--
WBDC287	SPN			3	--		3	--		--	--			3	--		3	--		3	--			3	--		3	--		--	--			3+	3		3	3+		--	--			3	--		3	--
WBDC288	SPN			3	--		3	--		--	--			3	--		3	--		3-	--			3	3+		3	--		--	--			3+	3		3	3+		--	--			3	--		2	1
WBDC289	SPN			3	--		3-	--		--	--			3	--		3	--		3-	--			--	--		3	--		3	--			3	3+		3+	--		--	--			0;	--		3-	2
WBDC290	SP7			3	--		3	--		--	--			3-	--		3-	--		2	3-			--	--		3-	2		3-	2			3+	3		3	3+		--	--			3-	--		2	1
WBDC291	SP7			3	--		3	--		--	--			3-	--		2	1		2	3-			3	--		3	--		--	--			3	3+		3	--		--	--			3-	2		1	0;
WBDC292	SP7			3-	--		3	--		--	--			3	--		2	3		3	--			3	--		3	--		--	--			3+	3		3	--		--	--			3	--		3-	3
WBDC293	SP7			3-	--		3	--		--	--			3-	--		3-	--		3	--			3-	3		3	--		--	--			2	3-		3	3-		--	--			3	--		2	1
WBDC294	SP7			3-	2		2	1		--	--			2	3-		0;	1		1	2			2	1		1	0;		1	0;			3+	3		3	--		--	--			0;	1		0;	--
WBDC295	SP4			3	--		3	--		--	--			3	--		3-	2		3	--			--	--		3	--		3	--			3+	--		3	3-		--	--			3	--		3-	3
WBDC296	SP4			3	--		3	--		--	--			3	--		3-	--		3	--			3	--		3	--		--	--			3+	--		3+	--		--	--			3	--		3	--
WBDC297	SP4			3	--		3	--		--	--			3	--		3-	--		3	--			3	3+		3	--		--	--			3+	3		3	--		--	--			3	3+		3-	--
WBDC298	SP4			3	--		3	--		--	--			--	--		3	--		3	--			3	--		3	--		--	--			3	3+		3	--		--	--			3	--		3-	--
WBDC299	SP5			3	--		3	--		--	--			3	--		3	--		3	--			3	--		3	--		--	--			3	3+		3	--		--	--			3	--		3-	3
WBDC300	SP5			3	--		3+	--		--	--			3	--		3	--		3+	--			3-	2		2	--		2	--			3+	3		3	--		--	--			3	--		3-	3
WBDC302	SP5			1	2		0;	1		0;	1			3	--		2	3		1	0;			3	--		3	--		--	--			3+	3		3	--		--	--			3	3+		3	--
WBDC303	SP3			3+	--		3+	--		--	--			3	--		2	3-		3	--			3-	2		3	--		3	--			3+	--		3	3+		--	--			3	--		3	3+
WBDC304	SP3			3+	--		3	--		--	--			3	--		2	3-		3	--			3	--		3	--		--	--			3+	--		3	--		--	--			3	--		3	--
WBDC305	SP3			3	--		3	--		--	--			3	--		3-	--		3	--			3-	3		3	--		3	--			3	3		3	3+		--	--			3	--		1	2
WBDC306	SP3			3+	--		3	--		--	--			3	--		3	--		3	--			3	--		3	--		--	--			3+	3		3	3-		--	--			3	--		3	--
WBDC307	SP4			3	--		3	--		--	--			3-	--		3	--		--	--			2	1		3	--		3	3-			--	--		3	--		--	--			0;	--		2	1
WBDC308	SP1			3	--		3-	--		--	--			3	--		3	--		3	--			3	--		3	--		3	--			3+	2		3	3+		--	--			0;	--		3	3+
WBDC309	SP5			3	--		3	--		--	--			3	--		3-	--		3	--			3	--		3	--		--	--			3+	--		3	--		--	--			0;	--		3	3+
WBDC310	SP4			3	--		3-	--		--	--			3	--		3-	--		3-	2			3	--		3	--		--	--			3+	3		3	--		--	--			3	--		3	3+
WBDC311	SP4			3	--		3-	2		3	--			3+	--		2	1		2	1			3	--		3-	--		2	--			3+	3		3	--		--	--			3	3+		3	--
WBDC312	SP2			--	--		3+	--		3	--			3	--		3	--		3+	--			3-	3		3	--		--	--			3+	--		3	3+		--	--			2	3-		3-	2
WBDC314	SP5			3+	--		3+	--		--	--			3	--		3	--		3	--			3	3+		3	--		--	--			3+	--		3	3+		--	--			3	--		3	3+
WBDC315	SP5			--	--		3	--		3-	--			3	--		2	1		3	--			3	--		3	--		3	--			3+	3		3	--		--	--			3	--		3	--
WBDC316	SP5			3-	--		3-	--		--	--			3	--		2	1		3	--			3	--		3	--		--	--			3	3+		3-	3		--	--			3	--		3-	--
WBDC317	SP4			3+	--		3	--		--	--			3-	2		2	1		3	--			3	3+		3	--		--	--			3+	--		3	--		--	--			0;	--		3	--
WBDC318	SP1			3	--		3+	--		--	--			3	--		0;	1		3	--			3	3-		3	--		3	--			3-	2		3	--		--	--			3	--		3	3+
WBDC319	SP1			3-	--		--	--		3-	--			3	--		3-	--		3	--			3	--		3	--		--	--			3+	3		3	--		--	--			3	--		3	3+
WBDC320	SP1			3	--		3	--		--	--			--	--		3-	--		3-	--			3	--		3	--		--	--			2	3-		3	3+		--	--			0;	--		3	--
WBDC323	SP6			3	--		3	--		--	--			3	--		3	--		3	--			3	3+		3	--		3	--			3+	--		3	3;		--	--			3	--		3-	1
WBDC324	SP2			3	--		3	--		--	--			3	--		3	--		3+	--			3	3+		3	--		--	--			3	3		3	3+		--	--			0;	--		3+	--
WBDC326	SP6			--	--		3	--		3-	--			3	--		3	--		3	--			3	--		3-	--		3	--			3+	--		3	3+		--	--			3-	--		2	1
WBDC329	SP6			3+	--		3+	--		--	--			3	--		3	--		3+	--			3	--		3	--		--	--			3+	3		3	--		--	--			3	--		3+	--
WBDC330	SP6			3-	--		3	--		--	--			3	--		2	1		3-	2			3	3-		3	--		3-	--			3	3+		3	3-		--	--			3	--		3-	2
WBDC331	SP6			3	--		3	--		--	--			3-	--		3	--		3-	2			3-	3		3	--		--	--			3	2		3	--		--	--			3	--		2	1
WBDC332	SP6			3	--		3	--		--	--			3	--		2	3-		3-	2			3	3+		3	--		--	--			3	3+		3	--		--	--			3	--		3	--
WBDC333	SP2			2	1		2	1		1	2			2	1		3-	2		3-	--			3-	2		1	0;		2	1			3-	2		3-	2		--	--			2	3-		0;	1
WBDC334	SP2			3-	--		3-	--		--	--			3	--		3	--		3	--			3-	3		3-	2		--	--			3-	2		3-	--		--	--			3	--		3	--
WBDC335	SP6			3	--		3	--		--	--			3	--		1	2		3	--			3	3-		1	0;		3	--			3+	--		3	--		--	--			3-	2		0;	1
WBDC336	SP6			3	--		3-	--		--	--			3	--		3	--		3	--			2	1		2	3-		3-	2			3+	--		3	3+		--	--			3-	2		1	0;
WBDC337	SP5			3+	--		3+	--		--	--			3+	--		3+	--		3	--			3	--		3	--		--	--			3+	3		3	--		--	--			3	--		3	3+
WBDC338	SP5			3+	--		3	--		--	--			--	--		3	--		3	--			3	--		3	--		--	--			3+	--		3	3+		--	--			0;	--		3+	--
WBDC340	SP5			3+	--		3+	--		--	--			3	--		3	--		3	--			3	3+		3	--		--	--			3	3+		3	--		--	--			3	--		3-	2
WBDC341	SP5			3	--		3	--		--	--			3+	--		3*	--		3	--			3	3+		3-	--		3-	--			3-	2		3-	3		--	--			3	3+		3	3+
WBDC342	SP5			3	--		3	--		--	--			3	--		3	--		3+	--			3	--		3	--		--	--			3	3+		3	--		--	--			3	--		3	3+
WBDC343	SP5			3	--		3-	--		--	--			3	--		2	--		3	--			3-	3		3-	--		--	--			3	3+		3-	3		--	--			3	--		3	--
WBDC344	SPN			3	--		3	--		--	--			3	--		3	--		3	--			3	3-		3	--		--	--			3+	3		3	--		--	--			3	--		3	3+
WBDC345	SP6			0;	1		1	0;		1	0;			3	--		0;	--		1	2			2	3-		1	2		2	3-			3+	3		3	--		--	--			3	3-		0;	1
WBDC346	SP6			3	--		3	--		--	--			3+	--		3	--		3-	2			3	--		3	--		--	--			3	3+		3	3+		--	--			3	--		3+	--
WBDC347	SP6			3	--		3	--		--	--			3+	--		3	--		3	--			3	3-		3	--		--	--			3	3+		3	--		--	--			3	--		3-	3
WBDC348	SP7			3-	2		2	3-		2	1			2	3-		1	0;		1	0;			1	2		0;	1		--	--			2	3+		3	--		--	--			1	0;		0;	1
WBDC349	SP7			0;1/3	--		0;	1		2/3	--			2	3-		1	0;		0;	1			2	1		0;	1		0;	1			2	3-		3-	2		--	--			3-	2		0;	1
WBDC350	SPN			3+	--		3+	--		--	--			3+	--		3	--		3+	--			3	--		3	--		--	--			3+	--		3	3+		--	--			3	--		3	3+
WBDC354	SP7			2	3-		3-	2		--	--			--	--		3	--		3	--			3-	3		3	--		--	--			3+	3		3	--		--	--			0;	--		3+	--
WBDC355	SP6			3	--		3	--		--	--			3+	--		3	--		3+	--			3	--		3	--		--	--			3+	--		3	3+		--	--			3	--		3	--
A Sub-population identification for the WBDC accessions using structure analysis
B Seedling stem rust infection types (IT) were based on the wheat-stem rust system of Stakman et al. (1962) as modified by Miller and Lambert (1955) for barley. IT1 and IT2 represent the most common and the next most common infection type observed on accessions within an experiment.
--, No phenotypic data
Resistant accessions are highlighted with light green color
[truncated: 2 more columns]
