# Supplementary material for: Genome-Wide Association Mapping of Stem Rust Resistance in Hordeum vulgare subsp. spontaneum
Source: G3 (Bethesda). 2017 Aug 30;7(10):3491–507. doi: 10.1534/g3.117.300222 (PMC5633397; doi:10.1534/g3.117.300222)
Supplement: Supplementary file 2 [file 3491TableS2.xlsx]

## Sheet: Sheet1
Table S2. Signficant marker hits for GWAS in the WBDC using the K model in response to the five P. graminis infection
Stem rust culture	Marker	Chr.	Position	p-value
TTKSK	S1H_41009195	1H	41009195	1.80317e-06
TTKSK	S1H_61977461	1H	61977461	1.19025e-05
TTKSK	S1H_62403393	1H	62403393	7.54808e-06
TTKSK	S1H_64398341	1H	64398341	6.59454e-07
TTKSK	S1H_64581678	1H	64581678	7.50772e-06
TTKSK	S1H_70411495	1H	70411495	7.79735e-07
TTKSK	S1H_72208311	1H	72208311	2.42765e-05
TTKSK	S1H_135677729	1H	135677729	4.12609e-05
TTKSK	S1H_135744206	1H	135744206	1.79604e-08
TTKSK	S1H_455502851	1H	455502851	2.84061e-05
TTKSK	S1H_493058484	1H	493058484	1.78772e-05
TTKSK	S2H_703472838	2H	703472838	3.30568e-05
TTKSK	S2H_704316447	2H	704316447	1.40344e-05
TTKSK	S3H_2871173	3H	2871173	4.39436e-06
TTKSK	S3H_127439439	3H	127439439	2.90862e-06
TTKSK	S3H_127496527	3H	127496527	1.0789e-05
TTKSK	S3H_130142435	3H	130142435	8.84484e-07
TTKSK	S3H_130775006	3H	130775006	1.36534e-06
TTKSK	S3H_161744326	3H	161744326	3.27713e-05
TTKSK	S4H_96878120	4H	96878120	3.54253e-05
TTKSK	S4H_195267410	4H	195267410	1.45054e-05
TTKSK	S4H_214546710	4H	214546710	2.738e-05
TTKSK	S4H_230165960	4H	230165960	4.66087e-05
TTKSK	S4H_242418839	4H	242418839	2.13734e-05
TTKSK	S4H_265679479	4H	265679479	4.84087e-05
TTKSK	S4H_266438532	4H	266438532	1.46412e-05
TTKSK	S4H_315649840	4H	315649840	4.91241e-05
TTKSK	S4H_330296348	4H	330296348	4.18599e-05
TTKSK	S4H_336615369	4H	336615369	1.04415e-05
TTKSK	S4H_338058747	4H	338058747	3.86095e-05
TTKSK	S4H_379694214	4H	379694214	2.25411e-05
TTKSK	S4H_424962901	4H	424962901	3.15145e-05
TTKSK	S4H_426125219	4H	426125219	2.18099e-05
TTKSK	S4H_427385365	4H	427385365	1.9539e-05
TTKSK	S4H_526600120	4H	526600120	4.35248e-05
TTKSK	S5H_596737839	5H	596737839	2.17443e-05
TTKSK	S5H_599652602	5H	599652602	3.4937e-06
TTKSK	S5H_600029304	5H	600029304	3.6673e-05
TTKSK	S5H_628711506	5H	628711506	2.45955e-06
TTKSK	S5H_630035436	5H	630035436	7.72166e-08
TTKSK	S5H_630035446	5H	630035446	1.52194e-08
TTKSK	S5H_630137153	5H	630137153	1.27467e-09
TTKSK	S5H_630194995	5H	630194995	5.09776e-09
TTKSK	S5H_630204729	5H	630204729	7.60958e-08
TTKSK	S5H_630204800	5H	630204800	3.89034e-07
TTKSK	S6H_575766386	6H	575766386	4.27443e-05
TTKSK	S7H_14599947	7H	14599947	3.14812e-07
TTKSK	S7H_156723860	7H	156723860	2.80486e-05
TTKSK	S7H_156723880	7H	156723880	1.46868e-05
TTKSK	S7H_526203164	7H	526203164	3.4326e-06
TTKSK	S7H_642871768	7H	642871768	2.87506e-05
QCCJB	S1H_70411495	1H	70411495	2.44631e-07
QCCJB	S1H_135744206	1H	135744206	2.54432e-07
QCCJB	S4H_100361862	4H	100361862	5.43199e-06
QCCJB	S4H_189407280	4H	189407280	2.7023e-06
QCCJB	S5H_596737839	5H	596737839	3.22854e-07
QCCJB	S5H_630035446	5H	630035446	7.74172e-07
QCCJB	S5H_630137153	5H	630137153	6.3106e-09
QCCJB	S5H_630194995	5H	630194995	8.80406e-06
QCCJB	S6H_14901366	6H	14901366	4.39234e-07
QCCJB	S6H_415545279	6H	415545279	9.25216e-08
QCCJB	S7H_14599947	7H	14599947	2.56035e-06
MCCFC	S1H_15633898	1H	15633898	1.14126e-05
MCCFC	S1H_61921105	1H	61921105	4.21999e-06
MCCFC	S1H_61977461	1H	61977461	2.87742e-06
MCCFC	S1H_62403393	1H	62403393	9.59024e-06
MCCFC	S1H_62403438	1H	62403438	3.59686e-06
MCCFC	S1H_62458576	1H	62458576	1.62604e-05
MCCFC	S1H_62518182	1H	62518182	4.03099e-06
MCCFC	S1H_63343748	1H	63343748	6.79884e-08
MCCFC	S1H_63620105	1H	63620105	5.01021e-06
MCCFC	S1H_64398341	1H	64398341	1.90263e-06
MCCFC	S1H_64581678	1H	64581678	1.90804e-08
MCCFC	S1H_65706820	1H	65706820	2.82043e-05
MCCFC	S1H_66328803	1H	66328803	9.55198e-06
MCCFC	S1H_70411495	1H	70411495	2.00132e-07
MCCFC	S1H_71499376	1H	71499376	1.34223e-08
MCCFC	S1H_72208311	1H	72208311	3.21921e-08
MCCFC	S1H_135677729	1H	135677729	8.01142e-05
MCCFC	S1H_135744206	1H	135744206	1.02162e-10
MCCFC	S1H_189554644	1H	189554644	3.35185e-05
MCCFC	S1H_455502851	1H	455502851	4.47002e-05
MCCFC	S1H_462874342	1H	462874342	5.6435e-06
MCCFC	S1H_464396551	1H	464396551	4.66114e-05
MCCFC	S1H_482689791	1H	482689791	1.3946e-06
MCCFC	S1H_488281843	1H	488281843	4.75318e-05
MCCFC	S1H_513162592	1H	513162592	1.15705e-05
MCCFC	S1H_547143545	1H	547143545	7.4372e-05
MCCFC	S1H_547258533	1H	547258533	1.19012e-05
MCCFC	S2H_6224512	2H	6224512	6.44577e-05
MCCFC	S2H_37888412	2H	37888412	6.7284e-05
MCCFC	S2H_99385203	2H	99385203	6.28326e-05
MCCFC	S2H_118241413	2H	118241413	1.85764e-06
MCCFC	S2H_134622697	2H	134622697	2.637e-06
MCCFC	S2H_624272241	2H	624272241	5.55266e-05
MCCFC	S2H_703472838	2H	703472838	9.0165e-05
MCCFC	S3H_2871173	3H	2871173	1.19664e-06
MCCFC	S3H_59710586	3H	59710586	1.91573e-07
MCCFC	S3H_68885094	3H	68885094	6.17505e-05
MCCFC	S3H_75593369	3H	75593369	4.1812e-05
MCCFC	S3H_75593398	3H	75593398	2.37489e-06
MCCFC	S3H_94066913	3H	94066913	0.000110666
MCCFC	S3H_121449652	3H	121449652	5.30952e-06
MCCFC	S3H_127439439	3H	127439439	9.35756e-07
MCCFC	S3H_127496527	3H	127496527	1.88678e-06
MCCFC	S3H_129429512	3H	129429512	7.89249e-05
MCCFC	S3H_130142435	3H	130142435	4.08389e-09
MCCFC	S3H_130775006	3H	130775006	1.19721e-07
MCCFC	S3H_134628765	3H	134628765	0.000106565
MCCFC	S3H_161744326	3H	161744326	2.15161e-07
MCCFC	S3H_184182711	3H	184182711	3.84617e-05
MCCFC	S3H_418775649	3H	418775649	8.27326e-05
MCCFC	S3H_473312285	3H	473312285	2.05365e-05
MCCFC	S3H_521836324	3H	521836324	2.31963e-06
MCCFC	S4H_65492213	4H	65492213	5.12247e-05
MCCFC	S4H_84342294	4H	84342294	5.09669e-06
MCCFC	S4H_88107196	4H	88107196	2.8652e-05
MCCFC	S4H_92924649	4H	92924649	8.42614e-06
MCCFC	S4H_189407280	4H	189407280	4.85503e-06
MCCFC	S4H_218268265	4H	218268265	6.61465e-05
MCCFC	S4H_242418839	4H	242418839	8.73886e-05
MCCFC	S4H_247673430	4H	247673430	8.73603e-05
MCCFC	S4H_250901605	4H	250901605	1.30947e-05
MCCFC	S4H_265679479	4H	265679479	8.65193e-05
MCCFC	S4H_266438532	4H	266438532	1.27997e-05
MCCFC	S4H_315465436	4H	315465436	0.000107205
MCCFC	S4H_317610199	4H	317610199	5.1068e-05
MCCFC	S4H_330296348	4H	330296348	9.30991e-05
MCCFC	S4H_357303124	4H	357303124	4.3157e-05
MCCFC	S4H_374821087	4H	374821087	6.35026e-05
MCCFC	S4H_379694214	4H	379694214	7.77391e-06
MCCFC	S4H_406760941	4H	406760941	4.445e-05
MCCFC	S4H_411153596	4H	411153596	7.62297e-05
MCCFC	S4H_423821376	4H	423821376	3.69457e-05
MCCFC	S4H_426125219	4H	426125219	4.92612e-06
MCCFC	S4H_427385365	4H	427385365	1.81621e-05
MCCFC	S4H_435203054	4H	435203054	1.51617e-05
MCCFC	S4H_437444755	4H	437444755	0.000108959
MCCFC	S4H_545380454	4H	545380454	4.59658e-05
MCCFC	S5H_40597514	5H	40597514	4.61404e-05
MCCFC	S5H_299790192	5H	299790192	1.9405e-05
MCCFC	S5H_452447782	5H	452447782	8.9518e-05
MCCFC	S5H_464042122	5H	464042122	3.9017e-05
MCCFC	S5H_464225644	5H	464225644	1.15994e-05
MCCFC	S5H_592100366	5H	592100366	5.77104e-05
MCCFC	S5H_596737839	5H	596737839	3.00386e-05
MCCFC	S5H_599652602	5H	599652602	4.23554e-06
MCCFC	S5H_600022641	5H	600022641	4.2832e-05
MCCFC	S5H_600023899	5H	600023899	4.45932e-05
MCCFC	S5H_600029304	5H	600029304	7.32498e-05
MCCFC	S5H_619984716	5H	619984716	1.07355e-07
MCCFC	S5H_628711490	5H	628711490	6.72651e-05
MCCFC	S5H_630035446	5H	630035446	4.54357e-07
MCCFC	S5H_630137153	5H	630137153	7.79669e-08
MCCFC	S5H_630194995	5H	630194995	1.99638e-05
MCCFC	S5H_630204729	5H	630204729	6.75537e-06
MCCFC	S5H_630204800	5H	630204800	3.31243e-05
MCCFC	S5H_635485343	5H	635485343	8.98436e-06
MCCFC	S5H_648033472	5H	648033472	6.638e-05
MCCFC	S5H_648495105	5H	648495105	1.32241e-05
MCCFC	S6H_14901366	6H	14901366	4.68465e-05
MCCFC	S6H_141108443	6H	141108443	1.77187e-05
MCCFC	S6H_141666551	6H	141666551	6.96969e-05
MCCFC	S6H_146097203	6H	146097203	7.18725e-05
MCCFC	S6H_150096979	6H	150096979	2.37746e-07
MCCFC	S6H_150931207	6H	150931207	1.43765e-05
MCCFC	S6H_151875905	6H	151875905	7.81495e-06
MCCFC	S6H_152704923	6H	152704923	1.86141e-05
MCCFC	S6H_167183418	6H	167183418	0.000111463
MCCFC	S6H_168062371	6H	168062371	9.65589e-05
MCCFC	S6H_168221119	6H	168221119	7.87855e-06
MCCFC	S6H_169162288	6H	169162288	1.7902e-05
MCCFC	S6H_172463491	6H	172463491	1.52381e-05
MCCFC	S6H_267991768	6H	267991768	6.61177e-05
MCCFC	S6H_401253728	6H	401253728	2.49428e-05
MCCFC	S6H_405372595	6H	405372595	9.14946e-06
MCCFC	S6H_411478945	6H	411478945	5.70839e-05
MCCFC	S6H_415545279	6H	415545279	8.89599e-06
MCCFC	S6H_553884761	6H	553884761	2.30466e-05
MCCFC	S7H_8686027	7H	8686027	9.6023e-05
MCCFC	S7H_14599947	7H	14599947	8.93019e-05
MCCFC	S7H_66847150	7H	66847150	9.79673e-05
MCCFC	S7H_88235964	7H	88235964	1.67541e-05
MCCFC	S7H_107066581	7H	107066581	4.36393e-05
MCCFC	S7H_112969908	7H	112969908	3.20734e-06
HKHJC	S1H_503256550	1H	503256550	7.92371e-07
HKHJC	S3H_655238400	3H	655238400	9.00132e-07
92-MN-90	S4H_92924649	4H	92924649	2.61305e-06
92-MN-90	S4H_84342294	4H	84342294	2.18031e-06
92-MN-90	S6H_14901366	6H	14901366	1.85359e-06
92-MN-90	S2H_698149422	2H	698149422	1.73773e-06
92-MN-90	S6H_411478945	6H	411478945	1.64561e-06
92-MN-90	S7H_14599947	7H	14599947	1.35406e-06
92-MN-90	S4H_166776967	4H	166776967	7.80414e-07
92-MN-90	S3H_161744326	3H	161744326	7.19755e-08
92-MN-90	S5H_630035446	5H	630035446	5.46108e-08
92-MN-90	S5H_630137153	5H	630137153	4.23367e-09
92-MN-90	S7H_88235964	7H	88235964	6.93805e-05
92-MN-90	S4H_332747864	4H	332747864	6.75098e-05
92-MN-90	S5H_437721717	5H	437721717	6.62197e-05
92-MN-90	S3H_677740176	3H	677740176	6.4705e-05
92-MN-90	S3H_164427934	3H	164427934	6.37327e-05
92-MN-90	S4H_126277218	4H	126277218	6.23085e-05
92-MN-90	S2H_703472838	2H	703472838	5.97282e-05
92-MN-90	S1H_63620105	1H	63620105	5.89483e-05
92-MN-90	S7H_84027543	7H	84027543	5.46984e-05
92-MN-90	S6H_414304817	6H	414304817	4.97855e-05
92-MN-90	S1H_493058484	1H	493058484	4.9311e-05
92-MN-90	S1H_74214978	1H	74214978	4.85607e-05
92-MN-90	S4H_142960136	4H	142960136	4.82591e-05
92-MN-90	S6H_575766386	6H	575766386	4.71148e-05
92-MN-90	S4H_135984607	4H	135984607	4.63304e-05
92-MN-90	S4H_265679479	4H	265679479	4.55942e-05
92-MN-90	S4H_124933869	4H	124933869	4.4978e-05
92-MN-90	S4H_145628804	4H	145628804	4.32722e-05
92-MN-90	S5H_643534888	5H	643534888	4.23244e-05
92-MN-90	S4H_218268265	4H	218268265	4.14888e-05
92-MN-90	S4H_143941368	4H	143941368	4.00625e-05
92-MN-90	S4H_155881991	4H	155881991	3.71336e-05
92-MN-90	S4H_379694214	4H	379694214	3.61441e-05
92-MN-90	S4H_85439637	4H	85439637	3.6015e-05
92-MN-90	S4H_374821087	4H	374821087	3.57608e-05
92-MN-90	S4H_143841875	4H	143841875	3.22716e-05
92-MN-90	S4H_241631344	4H	241631344	2.83794e-05
92-MN-90	S6H_188181252	6H	188181252	2.74889e-05
92-MN-90	S4H_266438532	4H	266438532	2.467e-05
92-MN-90	S4H_92405552	4H	92405552	2.43175e-05
92-MN-90	S4H_86162454	4H	86162454	2.36958e-05
92-MN-90	S4H_426125219	4H	426125219	2.33502e-05
92-MN-90	S4H_125018072	4H	125018072	2.26807e-05
92-MN-90	S1H_329009785	1H	329009785	2.11302e-05
92-MN-90	S1H_478256994	1H	478256994	1.92495e-05
92-MN-90	S4H_137014590	4H	137014590	1.775e-05
92-MN-90	S4H_84409193	4H	84409193	1.72242e-05
92-MN-90	S4H_91900603	4H	91900603	1.58092e-05
92-MN-90	S6H_414249775	6H	414249775	1.45659e-05
92-MN-90	S4H_85295608	4H	85295608	1.41325e-05
92-MN-90	S6H_416767495	6H	416767495	1.31767e-05
92-MN-90	S4H_85736680	4H	85736680	1.24503e-05
92-MN-90	S4H_85358112	4H	85358112	1.13574e-05
92-MN-90	S4H_88107196	4H	88107196	7.5241e-06
92-MN-90	S3H_443833059	3H	443833059	7.30341e-06
92-MN-90	S5H_597855588	5H	597855588	6.98886e-06
92-MN-90	S4H_152479331	4H	152479331	6.97831e-06
92-MN-90	S5H_596737839	5H	596737839	6.18424e-06
92-MN-90	S5H_599652602	5H	599652602	5.13922e-06
92-MN-90	S5H_630204729	5H	630204729	4.94651e-06
92-MN-90	S6H_415432563	6H	415432563	4.22905e-06
92-MN-90	S5H_630194995	5H	630194995	3.77481e-06
92-MN-90	S3H_28096251	3H	28096251	2.86713e-06
